# Supplementary material for: Structural plasticity enables broad cAn binding and dual activation of CRISPR-associated ribonuclease Cdn1
Source: Nucleic Acids Res. 2026 Jan 22;54(3):gkaf1524. doi: 10.1093/nar/gkaf1524 (PMC12825302; doi:10.1093/nar/gkaf1524)
Supplement: gkaf1524_Supplemental_Files [file gkaf1524_supplemental_files.zip]

Archive with 4 entries (4 files):
- 060126025924_Supplementary_Information.pdf
- Supplementary Video 1.mp4
- Supplementary Video 2.mp4
- Supplementary Video 3.mp4
